# Supplementary material for: Developing an observation protocol for online STEM courses
Source: PLoS One. 2024 Jan 25;19(1):e0297359. doi: 10.1371/journal.pone.0297359 (PMC10810430; doi:10.1371/journal.pone.0297359)
Supplement: S1 Data — (CSV) [file pone.0297359.s001.csv]

Course:	Course 1	Course 1	Course 1	Course 1	Course 1	Course 1	Course 1	Course 1	Course 2	Course 2	Course 2	Course 2	Course 2	Course 2	Course 2	Course 2	Course 2	Course 2	Course 2	Course 2	Course 2	Course 2	Course 2	Course 2	Course 3	Course 3	Course 3	Course 3	Course 3	Course 3	Course 3	Course 4	Course 4	Course 4	Course 4	Course 4	Course 4	Course 4	Course 4	Course 5	Course 5	Course 5	Course 5	Course 5	Course 5	Course 6	Course 6	Course 6	Course 7
Module:	Mod 1	Mod 2	Mod 3	Mod 4	Mod 5	Mod 6	Mod 7	Mod 8	Mod 1	Mod 2	Mod 3	Mod 4	Mod 5	Mod 6	Mod 7	Mod 8	Mod 9	Mod 10	Mod 11	Mod 12	Mod 13	Mod 14	Mod 15	Mod 16	Mod 1	Mod 2	Mod 3	Mod 4	Mod 5	Mod 6	Mod 7	Mod 1	Mod 2	Mod 3	Mod 4	Mod 5	Mod 6	Mod 7	Mod 8	Mod 1	Mod 2	Mod 3	Mod 4	Mod 5	Mod 6	Mod 1	Mod 2	Mod 3	Mod 1
Posted news/updates/announcements (e.g., posting a notification regarding updated grades)	Agreed	Agreed	Agreed	Agreed	Disagreed	Disagreed	Agreed	Agreed	Disagreed	Agreed	Agreed	Agreed	Agreed	Agreed	Agreed	Agreed	Agreed	Agreed	Agreed	Agreed	Agreed	Agreed	Agreed	Agreed	Disagreed	Agreed	Agreed	Agreed	Agreed	Agreed	Agreed	Agreed	Disagreed	Disagreed	Disagreed	Disagreed	Disagreed	Disagreed	Disagreed	Agreed	Agreed	Agreed	Agreed	Agreed	Agreed	Disagreed	Disagreed	Disagreed	Disagreed
Posted guidelines for communication (e.g., guidelines for collaborative discussions or for communicating with the instructor)	Agreed	Agreed	Agreed	Agreed	Agreed	Agreed	Agreed	Agreed	Agreed	Agreed	Agreed	Agreed	Agreed	Agreed	Agreed	Agreed	Agreed	Agreed	Agreed	Agreed	Agreed	Agreed	Agreed	Agreed	Agreed	Disagreed	Disagreed	Disagreed	Agreed	Agreed	Disagreed	Agreed	Agreed	Agreed	Agreed	Agreed	Agreed	Agreed	Agreed	Disagreed	Agreed	Agreed	Agreed	Agreed	Agreed	Agreed	Agreed	Agreed	Agreed
Communicates course/module goals (e.g., list student learning outcomes)	Agreed	Disagreed	Disagreed	Disagreed	Disagreed	Disagreed	Disagreed	Agreed	Agreed	Agreed	Agreed	Agreed	Agreed	Agreed	Agreed	Agreed	Agreed	Agreed	Agreed	Agreed	Agreed	Agreed	Agreed	Agreed	Disagreed	Disagreed	Disagreed	Disagreed	Agreed	Agreed	Agreed	Agreed	Agreed	Agreed	Agreed	Agreed	Agreed	Agreed	Agreed	Agreed	Agreed	Agreed	Agreed	Agreed	Agreed	Disagreed	Disagreed	Disagreed	Disagreed
Assigned textbook or book	Agreed	Agreed	Agreed	Agreed	Agreed	Agreed	Agreed	Agreed	Agreed	Agreed	Agreed	Agreed	Agreed	Agreed	Agreed	Agreed	Agreed	Agreed	Agreed	Agreed	Agreed	Agreed	Agreed	Agreed	Disagreed	Agreed	Agreed	Agreed	Agreed	Agreed	Agreed	Disagreed	Disagreed	Disagreed	Disagreed	Disagreed	Disagreed	Disagreed	Disagreed	Agreed	Agreed	Agreed	Agreed	Agreed	Agreed	Agreed	Agreed	Agreed	Disagreed
Course pack	Agreed	Agreed	Agreed	Agreed	Agreed	Agreed	Agreed	Agreed	Agreed	Agreed	Agreed	Agreed	Agreed	Agreed	Agreed	Agreed	Agreed	Agreed	Agreed	Agreed	Agreed	Agreed	Agreed	Agreed	Disagreed	Disagreed	Disagreed	Disagreed	Disagreed	Disagreed	Disagreed	Disagreed	Agreed	Agreed	Agreed	Agreed	Agreed	Agreed	Agreed	Agreed	Agreed	Agreed	Agreed	Agreed	Agreed	Agreed	Agreed	Agreed	Agreed
Lecture notes or slides	Agreed	Agreed	Disagreed	Agreed	Agreed	Agreed	Disagreed	Agreed	Disagreed	Agreed	Agreed	Disagreed	Agreed	Agreed	Disagreed	Disagreed	Agreed	Disagreed	Disagreed	Agreed	Disagreed	Disagreed	Agreed	Agreed	Agreed	Agreed	Agreed	Agreed	Agreed	Agreed	Agreed	Agreed	Agreed	Agreed	Agreed	Agreed	Agreed	Agreed	Agreed	Agreed	Agreed	Agreed	Agreed	Agreed	Agreed	Agreed	Agreed	Agreed	Agreed
Other text-based materials	Agreed	Disagreed	Disagreed	Disagreed	Disagreed	Disagreed	Agreed	Agreed	Agreed	Agreed	Agreed	Agreed	Agreed	Agreed	Agreed	Agreed	Agreed	Agreed	Agreed	Agreed	Agreed	Agreed	Disagreed	Disagreed	Agreed	Agreed	Agreed	Agreed	Agreed	Agreed	Agreed	Disagreed	Disagreed	Disagreed	Disagreed	Disagreed	Disagreed	Disagreed	Disagreed	Agreed	Disagreed	Disagreed	Disagreed	Disagreed	Disagreed	Disagreed	Disagreed	Disagreed	Agreed
Images or illustrations	Agreed	Disagreed	Agreed	Disagreed	Agreed	Disagreed	Agreed	Agreed	Agreed	Agreed	Agreed	Agreed	Agreed	Disagreed	Agreed	Agreed	Agreed	Agreed	Disagreed	Disagreed	Disagreed	Disagreed	Agreed	Agreed	Agreed	Disagreed	Disagreed	Agreed	Agreed	Disagreed	Disagreed	Disagreed	Agreed	Agreed	Agreed	Agreed	Agreed	Agreed	Agreed	Agreed	Disagreed	Agreed	Agreed	Agreed	Agreed	Disagreed	Disagreed	Disagreed	Disagreed
Slides with audio narration	Agreed	Disagreed	Disagreed	Disagreed	Disagreed	Disagreed	Disagreed	Agreed	Agreed	Disagreed	Disagreed	Disagreed	Disagreed	Disagreed	Disagreed	Disagreed	Disagreed	Disagreed	Disagreed	Disagreed	Disagreed	Disagreed	Agreed	Agreed	Agreed	Agreed	Agreed	Agreed	Agreed	Agreed	Agreed	Agreed	Agreed	Agreed	Agreed	Agreed	Agreed	Agreed	Agreed	Agreed	Disagreed	Agreed	Disagreed	Disagreed	Disagreed	Disagreed	Disagreed	Disagreed	Agreed
Audio material (other than slides)	Agreed	Agreed	Agreed	Agreed	Agreed	Agreed	Agreed	Agreed	Agreed	Agreed	Agreed	Agreed	Agreed	Agreed	Agreed	Agreed	Agreed	Agreed	Agreed	Agreed	Agreed	Agreed	Agreed	Agreed	Agreed	Agreed	Agreed	Agreed	Agreed	Agreed	Agreed	Agreed	Agreed	Agreed	Agreed	Agreed	Agreed	Agreed	Agreed	Agreed	Agreed	Agreed	Agreed	Agreed	Agreed	Agreed	Agreed	Agreed	Agreed
Video material	Agreed	Agreed	Agreed	Agreed	Agreed	Disagreed	Agreed	Agreed	Disagreed	Disagreed	Disagreed	Disagreed	Disagreed	Disagreed	Disagreed	Disagreed	Disagreed	Disagreed	Disagreed	Disagreed	Disagreed	Disagreed	Agreed	Agreed	Agreed	Disagreed	Disagreed	Agreed	Disagreed	Agreed	Agreed	Agreed	Agreed	Agreed	Agreed	Agreed	Agreed	Agreed	Agreed	Agreed	Agreed	Agreed	Agreed	Agreed	Agreed	Disagreed	Disagreed	Disagreed	Disagreed
Written assignments (e.g., a written assignment can be a short-answer question, essay, or research paper)	Agreed	Agreed	Agreed	Agreed	Agreed	Agreed	Agreed	Agreed	Agreed	Disagreed	Agreed	Disagreed	Agreed	Agreed	Agreed	Agreed	Agreed	Disagreed	Disagreed	Agreed	Disagreed	Agreed	Agreed	Agreed	Agreed	Agreed	Disagreed	Disagreed	Disagreed	Agreed	Agreed	Agreed	Agreed	Agreed	Agreed	Agreed	Agreed	Agreed	Agreed	Agreed	Agreed	Agreed	Agreed	Agreed	Disagreed	Agreed	Agreed	Agreed	Disagreed
Math problems or nomenclature (e.g., a problem set featuring math or chemistry problems)	Agreed	Agreed	Agreed	Agreed	Agreed	Agreed	Agreed	Agreed	Agreed	Agreed	Agreed	Agreed	Agreed	Agreed	Agreed	Agreed	Agreed	Agreed	Agreed	Agreed	Agreed	Agreed	Agreed	Agreed	Agreed	Agreed	Agreed	Agreed	Disagreed	Agreed	Disagreed	Agreed	Disagreed	Disagreed	Disagreed	Disagreed	Disagreed	Disagreed	Agreed	Agreed	Agreed	Agreed	Agreed	Agreed	Agreed	Agreed	Agreed	Agreed	Agreed
Problem-solving scenarios (e.g., trying to find solutions to real-world problems in assignments)	Agreed	Agreed	Agreed	Agreed	Agreed	Agreed	Agreed	Agreed	Agreed	Agreed	Agreed	Agreed	Agreed	Agreed	Agreed	Agreed	Agreed	Agreed	Agreed	Agreed	Agreed	Agreed	Agreed	Agreed	Agreed	Agreed	Agreed	Agreed	Agreed	Agreed	Agreed	Agreed	Agreed	Agreed	Agreed	Agreed	Agreed	Agreed	Agreed	Agreed	Agreed	Agreed	Agreed	Agreed	Agreed	Agreed	Agreed	Agreed	Disagreed
Student project	Agreed	Agreed	Agreed	Agreed	Agreed	Agreed	Disagreed	Agreed	Agreed	Agreed	Agreed	Agreed	Agreed	Agreed	Agreed	Agreed	Agreed	Agreed	Agreed	Agreed	Agreed	Agreed	Agreed	Agreed	Disagreed	Agreed	Agreed	Disagreed	Disagreed	Disagreed	Agreed	Agreed	Agreed	Agreed	Agreed	Agreed	Agreed	Agreed	Agreed	Agreed	Agreed	Agreed	Agreed	Agreed	Agreed	Agreed	Agreed	Agreed	Agreed
Student presentations (e.g., synchronous video or submitted media to present or discuss findings)	Agreed	Agreed	Agreed	Agreed	Agreed	Agreed	Disagreed	Agreed	Agreed	Agreed	Agreed	Agreed	Agreed	Agreed	Agreed	Agreed	Agreed	Agreed	Agreed	Agreed	Agreed	Agreed	Agreed	Agreed	Agreed	Agreed	Agreed	Agreed	Agreed	Agreed	Disagreed	Agreed	Agreed	Agreed	Agreed	Agreed	Agreed	Agreed	Agreed	Agreed	Agreed	Agreed	Agreed	Agreed	Agreed	Agreed	Agreed	Agreed	Agreed
Required/graded assignments other than the above (except for activities and labs)	Agreed	Agreed	Agreed	Agreed	Agreed	Agreed	Agreed	Agreed	Agreed	Agreed	Agreed	Agreed	Agreed	Agreed	Agreed	Agreed	Agreed	Agreed	Agreed	Agreed	Agreed	Agreed	Agreed	Agreed	Agreed	Agreed	Disagreed	Disagreed	Disagreed	Disagreed	Disagreed	Agreed	Disagreed	Agreed	Agreed	Agreed	Agreed	Agreed	Agreed	Agreed	Agreed	Agreed	Agreed	Agreed	Agreed	Disagreed	Disagreed	Disagreed	Disagreed
Instructor provides examples for assignments	Agreed	Agreed	Agreed	Disagreed	Agreed	Disagreed	Agreed	Agreed	Agreed	Agreed	Agreed	Agreed	Agreed	Agreed	Agreed	Agreed	Agreed	Agreed	Agreed	Agreed	Agreed	Agreed	Agreed	Agreed	Disagreed	Disagreed	Disagreed	Agreed	Agreed	Agreed	Agreed	Disagreed	Disagreed	Agreed	Agreed	Agreed	Agreed	Agreed	Agreed	Agreed	Agreed	Agreed	Disagreed	Agreed	Disagreed	Disagreed	Disagreed	Disagreed	Disagreed
Formative assessments (i.e., non-graded or lower risk assignments that provide immediate feedback to monitor student progress)	Agreed	Agreed	Agreed	Agreed	Agreed	Agreed	Agreed	Agreed	Agreed	Disagreed	Disagreed	Disagreed	Disagreed	Disagreed	Disagreed	Disagreed	Disagreed	Disagreed	Disagreed	Disagreed	Disagreed	Disagreed	Disagreed	Disagreed	Agreed	Disagreed	Agreed	Agreed	Agreed	Agreed	Disagreed	Agreed	Disagreed	Disagreed	Disagreed	Disagreed	Disagreed	Disagreed	Disagreed	Agreed	Agreed	Agreed	Agreed	Agreed	Agreed	Agreed	Agreed	Agreed	Disagreed
Summative assessments (i.e., graded, higher risk assignments that evaluate student progress)	Agreed	Disagreed	Disagreed	Disagreed	Disagreed	Disagreed	Disagreed	Agreed	Agreed	Agreed	Disagreed	Agreed	Disagreed	Agreed	Agreed	Agreed	Agreed	Agreed	Agreed	Agreed	Agreed	Agreed	Agreed	Agreed	Agreed	Disagreed	Disagreed	Agreed	Agreed	Disagreed	Agreed	Agreed	Disagreed	Disagreed	Disagreed	Disagreed	Disagreed	Disagreed	Disagreed	Disagreed	Disagreed	Disagreed	Disagreed	Disagreed	Agreed	Disagreed	Disagreed	Disagreed	Agreed
Non-required/ungraded assignments	Agreed	Agreed	Agreed	Agreed	Agreed	Agreed	Agreed	Agreed	Agreed	Agreed	Agreed	Agreed	Agreed	Agreed	Agreed	Agreed	Agreed	Agreed	Agreed	Agreed	Agreed	Agreed	Agreed	Agreed	Agreed	Disagreed	Agreed	Agreed	Agreed	Agreed	Agreed	Disagreed	Agreed	Disagreed	Disagreed	Disagreed	Disagreed	Disagreed	Disagreed	Agreed	Agreed	Agreed	Agreed	Agreed	Agreed	Agreed	Agreed	Agreed	Agreed
Individual activities (i.e., students are not allowed to work or collaborate with other students when completing these activities)	Agreed	Disagreed	Disagreed	Disagreed	Disagreed	Disagreed	Disagreed	Agreed	Agreed	Agreed	Disagreed	Agreed	Agreed	Agreed	Agreed	Disagreed	Agreed	Disagreed	Disagreed	Agreed	Agreed	Agreed	Agreed	Agreed	Agreed	Agreed	Disagreed	Agreed	Disagreed	Disagreed	Agreed	Disagreed	Disagreed	Disagreed	Disagreed	Disagreed	Disagreed	Disagreed	Disagreed	Agreed	Agreed	Agreed	Agreed	Agreed	Agreed	Agreed	Agreed	Agreed	Agreed
Group activities (i.e., students are encouraged to work or collaborate with other students when completing these activities)	Agreed	Disagreed	Agreed	Agreed	Agreed	Agreed	Agreed	Agreed	Agreed	Agreed	Agreed	Agreed	Agreed	Agreed	Agreed	Agreed	Agreed	Agreed	Agreed	Agreed	Agreed	Agreed	Agreed	Agreed	Agreed	Disagreed	Disagreed	Disagreed	Agreed	Agreed	Disagreed	Agreed	Agreed	Agreed	Agreed	Agreed	Agreed	Agreed	Agreed	Agreed	Agreed	Agreed	Agreed	Agreed	Agreed	Agreed	Agreed	Agreed	Agreed
Instructor provides a model or example for activities or assignments (e.g., rubrics)	Agreed	Agreed	Agreed	Disagreed	Agreed	Agreed	Agreed	Agreed	Agreed	Agreed	Disagreed	Agreed	Agreed	Disagreed	Agreed	Disagreed	Disagreed	Disagreed	Disagreed	Agreed	Agreed	Agreed	Agreed	Agreed	Agreed	Agreed	Disagreed	Disagreed	Agreed	Agreed	Agreed	Agreed	Agreed	Agreed	Agreed	Agreed	Agreed	Agreed	Agreed	Agreed	Agreed	Agreed	Disagreed	Agreed	Disagreed	Disagreed	Disagreed	Disagreed	Agreed
Laboratory assignments (e.g., using a laboratory kit or list)	Agreed	Agreed	Agreed	Agreed	Agreed	Agreed	Agreed	Agreed	Agreed	Agreed	Agreed	Agreed	Agreed	Agreed	Agreed	Agreed	Agreed	Agreed	Agreed	Agreed	Agreed	Agreed	Agreed	Agreed	Agreed	Disagreed	Disagreed	Disagreed	Agreed	Agreed	Agreed	Agreed	Agreed	Agreed	Agreed	Agreed	Agreed	Agreed	Agreed	Agreed	Agreed	Agreed	Agreed	Agreed	Agreed	Disagreed	Disagreed	Disagreed	Disagreed
Laboratory kit or list (e.g., physical materials or a list of physical items to acquire)	Agreed	Agreed	Agreed	Agreed	Agreed	Agreed	Agreed	Agreed	Agreed	Agreed	Agreed	Agreed	Agreed	Agreed	Agreed	Agreed	Agreed	Agreed	Agreed	Agreed	Agreed	Agreed	Agreed	Agreed	Disagreed	Agreed	Agreed	Agreed	Agreed	Agreed	Agreed	Agreed	Agreed	Agreed	Agreed	Agreed	Agreed	Agreed	Agreed	Agreed	Agreed	Agreed	Agreed	Agreed	Agreed	Agreed	Agreed	Agreed	Agreed
Simulation/visualization website or software	Agreed	Agreed	Agreed	Agreed	Agreed	Agreed	Agreed	Agreed	Agreed	Agreed	Agreed	Agreed	Agreed	Agreed	Agreed	Agreed	Agreed	Agreed	Agreed	Agreed	Agreed	Agreed	Agreed	Agreed	Agreed	Agreed	Disagreed	Disagreed	Disagreed	Disagreed	Disagreed	Agreed	Agreed	Agreed	Agreed	Agreed	Agreed	Agreed	Agreed	Agreed	Agreed	Agreed	Agreed	Agreed	Agreed	Disagreed	Disagreed	Disagreed	Agreed
Synchronous video labs (e.g., meeting with the class through video conferencing in real-time)	Agreed	Agreed	Agreed	Agreed	Agreed	Agreed	Agreed	Agreed	Agreed	Agreed	Agreed	Agreed	Agreed	Agreed	Agreed	Agreed	Agreed	Agreed	Agreed	Agreed	Agreed	Agreed	Agreed	Agreed	Agreed	Agreed	Agreed	Agreed	Agreed	Agreed	Agreed	Agreed	Agreed	Agreed	Agreed	Agreed	Agreed	Agreed	Agreed	Agreed	Agreed	Agreed	Agreed	Agreed	Agreed	Disagreed	Disagreed	Disagreed	Agreed
Video (synchronous or asynchronous) of student work (e.g., submitting a step-by-step process of solving a mathematical problem)	Agreed	Agreed	Agreed	Agreed	Agreed	Agreed	Agreed	Agreed	Agreed	Agreed	Agreed	Agreed	Agreed	Agreed	Agreed	Agreed	Agreed	Agreed	Agreed	Agreed	Agreed	Agreed	Agreed	Agreed	Agreed	Agreed	Agreed	Agreed	Agreed	Agreed	Agreed	Agreed	Agreed	Agreed	Agreed	Agreed	Agreed	Agreed	Agreed	Agreed	Agreed	Agreed	Agreed	Agreed	Agreed	Disagreed	Disagreed	Disagreed	Agreed
Physical or virtual models	Agreed	Agreed	Agreed	Agreed	Agreed	Agreed	Agreed	Agreed	Agreed	Agreed	Agreed	Agreed	Agreed	Agreed	Agreed	Agreed	Agreed	Agreed	Agreed	Agreed	Agreed	Agreed	Agreed	Agreed	Agreed	Agreed	Disagreed	Disagreed	Disagreed	Disagreed	Disagreed	Agreed	Agreed	Agreed	Agreed	Agreed	Agreed	Agreed	Agreed	Agreed	Agreed	Agreed	Agreed	Agreed	Agreed	Disagreed	Disagreed	Disagreed	Disagreed
Discussion forums (e.g., student-student discussions)	Agreed	Agreed	Agreed	Agreed	Agreed	Agreed	Disagreed	Agreed	Agreed	Agreed	Agreed	Agreed	Agreed	Agreed	Agreed	Agreed	Agreed	Agreed	Agreed	Agreed	Agreed	Agreed	Agreed	Agreed	Agreed	Agreed	Disagreed	Disagreed	Disagreed	Agreed	Agreed	Agreed	Agreed	Agreed	Agreed	Agreed	Agreed	Agreed	Agreed	Disagreed	Agreed	Agreed	Agreed	Agreed	Agreed	Agreed	Agreed	Agreed	Agreed
Instructor moderates participation of students in the discussion forum (e.g., draws out inactive students/limits dominating students)	Agreed	Agreed	Agreed	Agreed	Agreed	Agreed	Agreed	Agreed	Agreed	Agreed	Agreed	Agreed	Agreed	Agreed	Agreed	Agreed	Agreed	Agreed	Agreed	Agreed	Agreed	Agreed	Agreed	Agreed	Agreed	Agreed	Agreed	Agreed	Agreed	Agreed	Agreed	Agreed	Agreed	Agreed	Agreed	Agreed	Agreed	Agreed	Agreed	Agreed	Agreed	Agreed	Agreed	Agreed	Agreed	Agreed	Agreed	Agreed	Agreed
Instructor contributes to discussion (e.g., adds information, builds consensus, summarizes, diagnoses misconceptions, provides encouragement, etc.)	Agreed	Agreed	Agreed	Agreed	Agreed	Agreed	Agreed	Agreed	Agreed	Agreed	Agreed	Agreed	Agreed	Agreed	Agreed	Agreed	Agreed	Agreed	Agreed	Agreed	Agreed	Agreed	Agreed	Agreed	Disagreed	Agreed	Agreed	Agreed	Agreed	Agreed	Agreed	Agreed	Disagreed	Disagreed	Disagreed	Disagreed	Disagreed	Disagreed	Disagreed	Agreed	Agreed	Agreed	Agreed	Agreed	Agreed	Agreed	Agreed	Agreed	Agreed
Synchronous video discussions	Agreed	Agreed	Agreed	Agreed	Agreed	Agreed	Agreed	Agreed	Agreed	Agreed	Agreed	Agreed	Agreed	Agreed	Agreed	Agreed	Agreed	Agreed	Agreed	Agreed	Agreed	Agreed	Agreed	Agreed	Agreed	Disagreed	Disagreed	Disagreed	Disagreed	Disagreed	Disagreed	Agreed	Disagreed	Disagreed	Disagreed	Disagreed	Disagreed	Disagreed	Disagreed	Agreed	Agreed	Agreed	Agreed	Agreed	Agreed	Agreed	Agreed	Agreed	Agreed
Ungraded/practice quizzes/exams	Agreed	Agreed	Agreed	Agreed	Agreed	Agreed	Agreed	Agreed	Agreed	Disagreed	Disagreed	Agreed	Disagreed	Disagreed	Disagreed	Disagreed	Disagreed	Disagreed	Disagreed	Disagreed	Disagreed	Disagreed	Agreed	Agreed	Agreed	Agreed	Agreed	Agreed	Agreed	Agreed	Agreed	Disagreed	Agreed	Agreed	Agreed	Agreed	Agreed	Agreed	Agreed	Agreed	Agreed	Agreed	Agreed	Agreed	Agreed	Agreed	Agreed	Agreed	Agreed
Quizzes (e.g., weekly or bi-weekly assessments)	Agreed	Disagreed	Agreed	Disagreed	Disagreed	Disagreed	Disagreed	Agreed	Agreed	Agreed	Agreed	Agreed	Agreed	Disagreed	Agreed	Agreed	Disagreed	Agreed	Agreed	Agreed	Agreed	Agreed	Agreed	Agreed	Agreed	Agreed	Agreed	Agreed	Agreed	Agreed	Agreed	Disagreed	Agreed	Agreed	Agreed	Agreed	Agreed	Agreed	Agreed	Agreed	Agreed	Agreed	Agreed	Agreed	Agreed	Disagreed	Disagreed	Disagreed	Agreed
Exams (e.g., end of unit assessments, mid-term exams, etc.)	Agreed	Agreed	Agreed	Agreed	Agreed	Agreed	Disagreed	Agreed	Agreed	Agreed	Agreed	Agreed	Disagreed	Agreed	Agreed	Agreed	Agreed	Agreed	Agreed	Agreed	Disagreed	Agreed	Agreed	Agreed	Agreed	Agreed	Agreed	Agreed	Agreed	Agreed	Agreed	Agreed	Agreed	Agreed	Agreed	Agreed	Agreed	Agreed	Agreed	Agreed	Agreed	Agreed	Agreed	Agreed	Agreed	Agreed	Agreed	Agreed	Agreed
Review of quiz/exams answers (e.g., which questions a student got right or wrong and/or correct answers)	Agreed	Agreed	Agreed	Agreed	Agreed	Agreed	Agreed	Agreed	Agreed	Disagreed	Agreed	Disagreed	Agreed	Disagreed	Disagreed	Agreed	Disagreed	Agreed	Agreed	Disagreed	Agreed	Agreed	Disagreed	Disagreed	Disagreed	Disagreed	Disagreed	Disagreed	Disagreed	Disagreed	Disagreed	Agreed	Agreed	Agreed	Agreed	Agreed	Agreed	Agreed	Agreed	Agreed	Agreed	Agreed	Agreed	Agreed	Agreed	Disagreed	Disagreed	Disagreed	Agreed
Total	N/A	N/A	N/A	N/A	N/A	N/A	N/A	N/A	N/A	N/A	N/A	N/A	N/A	N/A	N/A	N/A	N/A	N/A	N/A	N/A	N/A	N/A	N/A	N/A	N/A	N/A	N/A	N/A	N/A	N/A	N/A	N/A	N/A	N/A	N/A	N/A	N/A	N/A	N/A	N/A	N/A	N/A	N/A	N/A	N/A	N/A	N/A	N/A	N/A
[truncated: 16 more columns]
